# Supplementary material for: Minimally-Invasive Imaging of Sublingual Vessels—A New Method to Study Microvascular Changes in Mice
Source: Life (Basel). 2025 Sep 20;15(9):1478. doi: 10.3390/life15091478 (PMC12472017; doi:10.3390/life15091478)
Supplement: Supplementary file 1 [file life-15-01478-s001.zip]

Archive with 3 entries (3 files):
- Script S1.zip
- Video S1.zip
- Video S2.zip
